# Supplementary material for: Machine Learning-Based View Synthesis in Fourier Lightfield Microscopy
Source: Sensors (Basel). 2022 May 3;22(9):3487. doi: 10.3390/s22093487 (PMC9099650; doi:10.3390/s22093487)
Supplement: Supplementary file 1 [file sensors-22-03487-s001.zip]

Archive with 3 entries (3 files):
- Video S2.mov
- Video S3.mov
- Video S1.mov
